# Supplementary material for: Diosmin Administration Slightly Counteracted the Changes in Bone Mechanical Properties Induced by Experimental Type 1 Diabetes in Rats
Source: Pharmaceuticals (Basel). 2025 May 13;18(5):715. doi: 10.3390/ph18050715 (PMC12114974; doi:10.3390/ph18050715)
Supplement: Supplementary file 1 [file pharmaceuticals-18-00715-s001.zip]

Archive with 1 entries (1 files):
- pharmaceuticals-3592950-supplementary.pdf
